# Supplementary material for: Glucosinolates in Wild-Growing Reseda spp. from Croatia
Source: Molecules. 2023 Feb 12;28(4):1753. doi: 10.3390/molecules28041753 (PMC9959328; doi:10.3390/molecules28041753)
Supplement: Supplementary file 1 [file molecules-28-01753-s001.zip]

Archive with 1 entries (1 files):
- molecules-2149474-supplementary.pdf
